# Supplementary material for: Assessing recovery of spectacled eiders using a Bayesian decision analysis
Source: PLoS One. 2021 Jul 1;16(7):e0253895. doi: 10.1371/journal.pone.0253895 (PMC8248636; doi:10.1371/journal.pone.0253895)
Supplement: S1 Appendix — (RMD) [file pone.0253895.s001.Rmd]

---
title: "Appendix 1: Spectacled eider decision analysis R and Jags code"
output: html_notebook
---

# Manuscript title: Assessing recovery of spectacled eiders using a Bayesian decision analysis
# Manuscript authors: Kylee D. Dunham, Erik E. Osnas, Charles Frost, Julian B. Fischer, and James B. Grand
# Code authors: Kylee D. Dunham & Erik E. Osnas
# Supporting Information: Appendix 1

### Code details
# Document includes code for state-space models and decision analysis for all 6 models in the manuscript
# Code chunks are each of the separate models and labeled
# Data used for each model are included in the code chunk


```{r ACP1 model + Decision Analysis}
rm(list = ls(all=TRUE))
library(jagsUI)
sink("ACP_1.jags")
cat("
    model {

    # ----------------------------------------------------------------------------------------    
    # PRIOR DISTRIBUTIONS
    # ----------------------------------------------------------------------------------------    

    logN.est[1] ~ dnorm(8.78, 1/(0.1)^2) # Prior for initial population size
    mean.r ~ dnorm(0, 1/(0.1)^2)         # Prior for mean growth rate

    sigma.proc ~ dgamma(3, 20)           # Gamma dist with mean 0.15
    sigma2.proc <- pow(sigma.proc, 2)
    tau.proc <- pow(sigma.proc, -2)      # Estimated precision in r

    # ----------------------------------------------------------------------------------------    
    # LIKELIHOODS
    # ----------------------------------------------------------------------------------------

    ## STATE PROCESS ##
    for (t in 1:(T-1)){   
    r[t] ~ dnorm(mean.r, tau.proc)            
    logN.est[t+1] <- logN.est[t] + r[t]
    }

    ## OBSERVATION PROCESS ##
    for (i in 1:T) {
    tau.obs[i] <- pow(sigma.obs[i], -2)
    y[i] ~ dnorm(exp(logN.est[i]), tau.obs[i])
    }
    
    # ----------------------------------------------------------------------------------------
    # POPULATION SIZE ON REAL SCALE
    # ----------------------------------------------------------------------------------------
    
    for (t in 1:(T)) {                               
    N.est[t] <- exp(logN.est[t])
    }
    }
    ",fill = TRUE)
sink()

###### Data ######
nibb <- c(6555, 7733, 7072, 6892, 10562, 6228, 9995, 9651, 7745, 5696, 5951, 6418, 5108)
nibbse <- c(961, 939, 1226, 987, 1258, 679, 1302, 1382, 969, 892, 1073, 1276, 725)
year <- 2007:2019

# Bundle data
jags.data <- list(y = nibb, sigma.obs = nibbse, T = length(year))

# Initial values
inits <- function(){list(
  sigma.proc = runif(1, 0.1, 0.11), 
  mean.r = runif(1, 0, 0.01), 
  logN.est = c(runif(1, 8.78, 9.0), rep(NA, (length(year)-1))))}

# Parameters monitored
parameters <- c("mean.r", "sigma.proc", "N.est", "r")

# MCMC settings
ni <- 100000; nt <- 2; nb <- 70000; nc <- 3; na <- 5000

# Call JAGS from R
acp.ssm.1 <- jags(jags.data, inits=NULL, parameters, "ACP_1.jags", n.chains = nc, n.adapt = na, n.thin = nt, n.iter = ni, n.burnin = nb, parallel = TRUE)

# Summarize posteriors
print(acp.ssm.1, digits = 3)
saveRDS(acp.ssm.1, file = "acpssm1.RDS")


###########################################################################################################
# Decision Analysis
###########################################################################################################

# Generate loss functions
rs = seq(-.4,.4,0.005) # sequence of r values to test
samples = sample(length(acp.ssm.1$sims.list$sigma.proc),10000) # sample location in posterior, maintains posterior correlation and samples across chains
storage.notclassify = matrix(0,nrow=10000,ncol=length(rs))

for (i in 1:length(rs)){
  for (j in 1:10000){
    N = acp.ssm.1$sims.list$N.est[ samples[j],13 ]
    sr = acp.ssm.1$sims.list$sigma.proc[ samples[j] ]
    for (k in 1:50){
      r.new = rnorm(1, rs[i], sr)
      N = N*exp(r.new)
      if(N<250) break
    }
    storage.notclassify[j,i] = ifelse(N<250,1,0)
  }
}

classify=cbind(-1*rs,apply(storage.notclassify,2,mean))
classify <- as.data.frame(classify)
classify <- mutate(classify, V2 = ifelse(V1 <= 0.00, 0, V2))
notclass = apply(storage.notclassify,2,mean)
# sort classify to put into dataframe with x values = rs
class = sort(classify[,2],decreasing = FALSE)
# create data frame, seq(rs), risk underprotection, risk overprotection
dat = data.frame(rs, risk_under=notclass, risk_over=class)
dat <- mutate(dat, risk_under = ifelse(rs >= 0.00, 0, risk_under))
saveRDS(dat, file = "acp1_loss.RDS")

## Over/under protection probabilities generated from MEAN R and SD R (ssm)
mn.r = mean(acp.ssm.1$sims.list$mean.r)
sd.r = sd(acp.ssm.1$sims.list$mean.r)

p=matrix(0,nrow=1:length(rs))
p[1] = pnorm(rs[1],mn.r,sd.r)
for (i in 2:length(rs)){
  p[i] = pnorm(rs[i],mn.r,sd.r)-pnorm(rs[i-1],mn.r,sd.r)
}
loss1 = sum(p*dat$risk_under)
loss2 = sum(p*dat$risk_over)
loss1 # Probability of underprotection given r
loss2 # Probability of overprotection given r

```


```{r ACP 2 model + DA}
rm(list = ls(all=TRUE))

library(jagsUI)
sink("ACP2.jags")
cat("
    model {
    
    # ----------------------------------------------------------------------------------------    
    # PRIOR DISTRIBUTIONS
    # ----------------------------------------------------------------------------------------    
    
    logN.est[1] ~ dnorm(8.78, 1/(0.1)^2)       # Prior for initial population size
    mean.r ~ dnorm(0, 1/(0.1)^2)       # Prior for mean growth rate(,10)
    
    sigma.proc ~ dgamma(3, 20)         # Gamma dist, mean of 0.15
    tau.proc <- pow(sigma.proc, -2)    
    sigma.log.vcf ~ dgamma(1, 10)      #prior for annual variation in VCF, mean of 0.1
    tau.log.vcf <- pow(sigma.log.vcf, -2) 
    # ----------------------------------------------------------------------------------------    
    # LIKELIHOODS
    # ----------------------------------------------------------------------------------------
    
    ## STATE PROCESS ##
    for (t in 1:(T-1)){                            # Projects population T-1 + () years*
    r[t] ~ dnorm(mean.r, tau.proc)            
    logN.est[t+1] <- logN.est[t] + r[t]
    }
    
    ## OBSERVATION PROCESS ##
    for (i in 1:N){
    ## VCF process
    log.vcf[i] ~ dnorm(0, tau.log.vcf) 
    ##Observed population
    tau.obs[i] <- pow(sigma.obs[i], -2)
    y[i] ~ dnorm(exp(logN.est[Year[i]] - log.vcf[i]), tau.obs[i])  #y is the data on raw counts
    }
    
    # ----------------------------------------------------------------------------------------
    # POPULATION SIZE ON REAL SCALE
    # ----------------------------------------------------------------------------------------
    
    for (t in 1:(T)) {                               
    N.est[t] <- exp(logN.est[t])
    }
    }
    ",fill = TRUE)
sink()

# NUMBER OF BREEDING PAIRS

nibb <- c(6555, 7733, 7072, 6892, 10562, 6228, 9995, 9651, 7745, 5696, 5951, 6418, 5108)
nibbse <- c(961, 939, 1226, 987, 1258, 679, 1302, 1382, 969, 892, 1073, 1276, 725)
year <- 2007:2019

# Bundle data
jags.data <- list(y = nibb, sigma.obs = nibbse, Year = 1:13, T = length(year), N = length(year)-1)

# Initial values
inits <- function(){list(
  sigma.proc = runif(1, 0.1, 0.11), 
  mean.r = runif(1, 0, 0.01), 
  logN.est = c(runif(1, 8.78, 9.0), rep(NA, (length(year)-1))),  
  sigma.log.vcf = runif(1, 0.05, 0.07))}

# Parameters monitored
parameters <- c("mean.r", "sigma.proc", "N.est", "r", "log.vcf", "sigma.log.vcf")

# MCMC settings
ni <- 100000; nt <- 2; nb <- 70000; nc <- 3; na <- 5000

# Call JAGS from R
acp.ssm2 <- jags(jags.data, inits=NULL, parameters, "ACP2.jags", n.chains = nc, n.adapt = na, n.thin = nt, n.iter = ni, n.burnin = nb, parallel = TRUE)

# Summarize posteriors
print(acp.ssm2, digits = 3)
saveRDS(acp.ssm2, file = "acpssm2.RDS")


##########################################################################################################################
# DECISION ANALYSIS
##########################################################################################################################

rs = seq(-.4,.4,0.005) # sequence of r values to test
samples = sample(length(acp.ssm2$sims.list$sigma.proc),10000) 
storage.notclassify = matrix(0,nrow=10000,ncol=length(rs)) 
for (i in 1:length(rs)){                                   
  for(j in 1:10000){                                     
    N =  acp.ssm2$sims.list$N.est[ samples[j],13]   
    sr = acp.ssm2$sims.list$sigma.proc[ samples[j] ]  
    for(k in 1:50){         
      r.new = rnorm(1,rs[i],sr)
      N=N*exp(r.new)
      if(N<250) break
    }
    storage.notclassify[j,i]=ifelse(N<250,1,0)
  }
}

# Save for figure
classify=cbind(-1*rs,apply(storage.notclassify,2,mean))
classify <- as.data.frame(classify)
classify <- mutate(classify, V2 = ifelse(V1 <= 0.00, 0, V2))
notclass = apply(storage.notclassify,2,mean)
# sort classify to put into dataframe with x values = rs
class = sort(classify[,2],decreasing = FALSE)
# create data frame, seq(rs), risk underprotection, risk overprotection
dat = data.frame(rs, risk_under=notclass, risk_over=class)
dat <- mutate(dat, risk_under = ifelse(rs >= 0.00, 0, risk_under))
saveRDS(dat, file = "acpssm2_loss.RDS")

## Over/under protection probabilities generated from MEAN R and SD R (ssm)
mn.r = acp.ssm2$mean$mean.r
sd.r = acp.ssm2$sd$mean.r

p=matrix(0,nrow=1:length(rs))
p[1] = pnorm(rs[1],mn.r,sd.r)
for (i in 2:length(rs)){
  p[i] = pnorm(rs[i],mn.r,sd.r)-pnorm(rs[i-1],mn.r,sd.r)
}
loss1 = sum(p*dat$risk_under)
loss2 = sum(p*dat$risk_over)
loss1 # underprotection loss 
loss2 # overprotection loss


```


```{r YKD 1 + DA}
rm(list = ls(all=TRUE))
sink("ykd.1.jags")
cat("
    model {

    # ----------------------------------------------------------------------------------------    
    # PRIOR DISTRIBUTIONS
    # ----------------------------------------------------------------------------------------
    
    logN.est[1] ~ dnorm(9.43, 1/(0.1)^2)      # Prior for initial population size
    mean.r ~ dnorm(0, 1/(0.1)^2)            # Prior for mean growth rate

    sigma.proc ~ dgamma(3, 20)              # Prior for process error
    sigma2.proc <- pow(sigma.proc, 2)
    tau.proc <- pow(sigma.proc, -2)
    
    # ----------------------------------------------------------------------------------------    
    # LIKELIHOODS
    # ----------------------------------------------------------------------------------------
    
    ## STATE PROCESS ##
    for (t in 1:(T-1)){
      r[t] ~ dnorm(mean.r, tau.proc)
      logN.est[t+1] <- logN.est[t] + r[t]
    }
  

    ## OBSERVATION PROCESS ##
    for (i in 1:4) {
    tau.obs[i] <- pow(sigma.obs[i], -2)
    y[i] ~ dnorm(exp(logN.est[i]), tau.obs[i])
    }
    # observation process skips year 5 (2011) when no surveys were flown
    for (i in 6:13) {
    tau.obs[i] <- pow(sigma.obs[i], -2)
    y[i] ~ dnorm(exp(logN.est[i]), tau.obs[i])
    }

    # ----------------------------------------------------------------------------------------
    # POPULATION SIZE ON REAL SCALE
    # ----------------------------------------------------------------------------------------
    
    for (t in 1:T) {
    N.est[t] <- exp(logN.est[t])
    }

    }"
,fill=TRUE)

sink()

# Greenlit estimates from USFWS Fall 2019
# YKD Abundance data (adjusted with average VCF)
# NUMBER OF BREEDING BIRDS (not pairs)
ykd1 <- c(12527, 14580, 15562, 13491, NA, 14696, 16178, 13152, 5714, 14481, 16727, 15544, 15111)
ykd1.se <- c(1045, 1273, 1232, 1056, NA, 1279, 1238, 1075, 494, 1086, 1368, 1241, 1137)
year <- 2007:2019

# Bundle data
jags.data <- list(y = ykd1, T = length(year), sigma.obs = ykd1.se)

# Initial values
inits <- function(){list(
  sigma.proc = runif(1, 0.1, 0.11), 
  mean.r = runif(1, 0, 0.01), 
  logN.est = c(rnorm(1, 9.3, 9.4), rep(NA, (length(2007:2019)-1)))
)}

# Parameters monitored
parameters <- c("mean.r", "sigma.proc", "N.est", "r")

# MCMC settings
ni <- 100000; nt <- 2; nb <- 70000; nc <- 3; na <- 5000

# Call JAGS from R (BRT 3 min)
ykd_1 <- jags(jags.data, inits=NULL, parameters, "ykd.1.jags", n.chains = nc, n.thin = nt, n.iter = ni, n.burnin = nb, n.adapt = na, parallel = TRUE, store.data=TRUE)

# Summarize posteriors
print(ykd_1, digits = 3)

saveRDS(ykd_1, file="ykd_1.RDS")
ykd_1 <- readRDS("ykd_1.RDS")

# #########################################################################################################################
# DECISION ANALYSIS
# #########################################################################################################################

rs = seq(-.4,.4,0.005) # sequence of r values to test
samples = sample(length(ykd_1$sims.list$sigma.proc),10000)
storage.notclassify = matrix(0,nrow=10000,ncol=length(rs)) 
for (i in 1:length(rs)){                                   
  for(j in 1:10000){                                       
    N =  ykd_1$sims.list$N.est[ samples[j],13]    
    sr = ykd_1$sims.list$sigma.proc[ samples[j] ]  
    for(k in 1:50){                                      
      r.new = rnorm(1,rs[i],sr)    # More information included in Taylor et al. 1996
      N=N*exp(r.new)
      if(N<250) break
    }
    storage.notclassify[j,i]=ifelse(N<250,1,0)
  }
}


# Save for figure
classify=cbind(-1*rs,apply(storage.notclassify,2,mean))
classify <- as.data.frame(classify)
classify <- mutate(classify, V2 = ifelse(V1 <= 0.00, 0, V2))
notclass = apply(storage.notclassify,2,mean)
# sort classify to put into dataframe with x values = rs
class = sort(classify[,2],decreasing = FALSE)
# create data frame, seq(rs), risk underprotection, risk overprotection
dat = data.frame(rs, risk_under=notclass, risk_over=class)
dat <- mutate(dat, risk_under = ifelse(rs >= 0.00, 0, risk_under))
saveRDS(dat, file = "ykd1_loss.RDS")

## Over/under protection probabilities generated from MEAN R and SD R (ssm)
mn.r = ykd_1$mean$mean.r
sd.r = ykd_1$sd$mean.r

p=matrix(0,nrow=1:length(rs))
p[1] = pnorm(rs[1],mn.r,sd.r) # Assumes normality
for (i in 2:length(rs)){
  p[i] = pnorm(rs[i],mn.r,sd.r)-pnorm(rs[i-1],mn.r,sd.r)
}
loss1 = sum(p*dat$risk_under)
loss2 = sum(p*dat$risk_over)
loss1 # underprotection loss
loss2 # overprotection loss


```


```{r YKD 2 + DA}

rm(list = ls(all=TRUE))
library(jagsUI)

sink("ykd2.jags")
cat("
    model {

    # ----------------------------------------------------------------------------------------    
    # PRIOR DISTRIBUTIONS
    # ----------------------------------------------------------------------------------------
    
    logN.est[1] ~ dnorm(9.43, 1/(0.5)^2)      # Prior for initial population size
    mean.r ~ dnorm(0, 1/(0.5)^2)              # Prior for mean growth rate

    sigma.proc ~ dgamma(3, 2)          # Prior for process error
    sigma2.proc <- pow(sigma.proc, 2)
    tau.proc <- pow(sigma.proc, -2)
    
    # ----------------------------------------------------------------------------------------    
    # LIKELIHOODS
    # ----------------------------------------------------------------------------------------
    
    ## STATE PROCESS ##
    for (t in 1:(T-1)){
      r[t] ~ dnorm(mean.r, tau.proc)
      logN.est[t+1] <- logN.est[t] + r[t]
    }
  
    ## OBSERVATION PROCESS ##
    for (i in 1:4) {
    tau.obs[i] <- pow(sigma.obs[i], -2)
    y[i] ~ dnorm(exp(logN.est[i]), tau.obs[i])
    }

    for (i in 6:13) {
    tau.obs[i] <- pow(sigma.obs[i], -2)
    y[i] ~ dnorm(exp(logN.est[i]), tau.obs[i])
    }

    # ----------------------------------------------------------------------------------------
    # POPULATION SIZE ON REAL SCALE
    # ----------------------------------------------------------------------------------------
    
    for (t in 1:T) {
    N.est[t] <- exp(logN.est[t])
    }

    }"
,fill=TRUE)

sink()

# NUMBER OF BREEDING BIRDS 
ykd1 <- c(12527, 14580, 15562, 13491, NA, 14696, 16178, 13152,  5714, 14481, 16727, 15544, 15111)
ykd1.se <- c(1045, 1273, 1232, 1056, NA, 1279, 1238, 1075,  494, 1086, 1368, 1241, 1137)
year <- 2007:2019

# Bundle data
jags.data <- list(y = ykd1, T = length(year), sigma.obs = ykd1.se)

# Initial values
inits <- function(){list(
  sigma.proc = runif(1, 0.1, 0.11), 
  mean.r = runif(1, 0, 0.01), 
  logN.est = c(rnorm(1, 9.3, 9.4), rep(NA, (length(2007:2019)-1)))
)}

# Parameters monitored
parameters <- c("mean.r", "sigma.proc", "N.est", "r")

# MCMC settings
ni <- 100000; nt <- 2; nb <- 70000; nc <- 3; na <- 5000

# Call JAGS from R (BRT 3 min)
ykd2ssm <- jags(jags.data, inits=NULL, parameters, "ykd2.jags", n.chains = nc, n.thin = nt, n.iter = ni, n.burnin = nb, n.adapt = na, parallel = TRUE, store.data=TRUE, set.seed(7783))

# Summarize posteriors
print(ykd2ssm, digits = 3)

saveRDS(ykd2ssm, file="ykdssm2.RDS")

# #########################################################################################################################
# DECISION ANALYSIS
# #########################################################################################################################

rs = seq(-.4,.4,0.005) # sequence of r values to test
samples = sample(length(ykdssm2$sims.list$sigma.proc),10000) #sample location in posterior, maintains posterior correlation and samples across chains
storage.notclassify = matrix(0,nrow=10000,ncol=length(rs)) 
for (i in 1:length(rs)){                                   
  for(j in 1:10000){                                       
    N =  ykdssm2$sims.list$N.est[ samples[j],13]    
    sr = ykdssm2$sims.list$sigma.proc[ samples[j] ]  
    for(k in 1:50){                                      
      r.new = rnorm(1,rs[i],sr)    # More information included in Taylor et al. 1996
      N=N*exp(r.new)
      if(N<250) break
    }
    storage.notclassify[j,i]=ifelse(N<250,1,0)
  }
}


# Save for figure
classify=cbind(-1*rs,apply(storage.notclassify,2,mean))
classify <- as.data.frame(classify)
classify <- mutate(classify, V2 = ifelse(V1 <= 0.00, 0, V2))
notclass = apply(storage.notclassify,2,mean)
# sort classify to put into dataframe with x values = rs
class = sort(classify[,2],decreasing = FALSE)
# create data frame, seq(rs), risk underprotection, risk overprotection
dat = data.frame(rs, risk_under=notclass, risk_over=class)
dat <- mutate(dat, risk_under = ifelse(rs >= 0.00, 0, risk_under))
saveRDS(dat, file = "ykd2loss.RDS")

## Over/under protection probabilities generated from MEAN R and SD R (ssm)
mn.r = ykdssm2$mean$mean.r
sd.r = ykdssm2$sd$mean.r

p=matrix(0,nrow=1:length(rs))
p[1] = pnorm(rs[1],mn.r,sd.r) # Assumes normality
for (i in 2:length(rs)){
  p[i] = pnorm(rs[i],mn.r,sd.r)-pnorm(rs[i-1],mn.r,sd.r)
}
loss1 = sum(p*dat$risk_under)
loss2 = sum(p*dat$risk_over)
loss1 # underprotection loss
loss2 # overprotection loss
```


```{r YKD 3 + DA}

rm(list = ls(all=TRUE))
library(jagsUI)

sink("ykd3.jags")
cat("
    model {

    # ----------------------------------------------------------------------------------------    
    # PRIOR DISTRIBUTIONS
    # ----------------------------------------------------------------------------------------
    
    logN.est[1] ~ dnorm(9.43, 1/(0.1)^2)      # Prior for initial population size
    mean.r ~ dnorm(0, 1/(0.1)^2)        # Prior for mean growth rate

    sigma.proc ~ dgamma(3, 20)          # Prior for process error
    sigma2.proc <- pow(sigma.proc, 2)
    tau.proc <- pow(sigma.proc, -2)
    
    # ----------------------------------------------------------------------------------------    
    # LIKELIHOODS
    # ----------------------------------------------------------------------------------------
    
    ## STATE PROCESS ##
    for (t in 1:(T-1)){
      r[t] ~ dnorm(mean.r, tau.proc)
      logN.est[t+1] <- logN.est[t] + r[t]
    }
  

    ## OBSERVATION PROCESS ##
    for (i in 1:4) {
    tau.obs[i] <- pow(sigma.obs[i], -2)
    y[i] ~ dnorm(exp(logN.est[i]), tau.obs[i])
    }

    for (i in 6:8) {
    tau.obs[i] <- pow(sigma.obs[i], -2)
    y[i] ~ dnorm(exp(logN.est[i]), tau.obs[i])
    }

    for (i in 10:13) {
    tau.obs[i] <- pow(sigma.obs[i], -2)
    y[i] ~ dnorm(exp(logN.est[i]), tau.obs[i])
    }


    # ----------------------------------------------------------------------------------------
    # POPULATION SIZE ON REAL SCALE
    # ----------------------------------------------------------------------------------------
    
    for (t in 1:T) {
    N.est[t] <- exp(logN.est[t])
    }

    }"
,fill=TRUE)

sink()

# YKD Abundance data
# NUMBER OF BREEDING BIRDS
ykd1 <- c(12527, 14580, 15562, 13491, NA, 14696, 16178, 13152, NA, 14481, 16727, 15544, 15111)
ykd1.se <- c(1045, 1273, 1232, 1056, NA, 1279, 1238, 1075, NA, 1086, 1368, 1241,1137)
year <- 2007:2019

# Bundle data
jags.data <- list(y = ykd1, T = length(year), sigma.obs = ykd1.se)

# Initial values
inits <- function(){list(
  sigma.proc = runif(1, 0.1, 0.11), 
  mean.r = runif(1, 0, 0.01), 
  logN.est = c(rnorm(1, 9.3, 9.4), rep(NA, (length(2007:2019)-1)))
)}

# Parameters monitored
parameters <- c("mean.r","sigma.proc", "N.est", "r")

# MCMC settings
ni <- 100000; nt <- 2; nb <- 70000; nc <- 3; na <- 5000

# Call JAGS from R (BRT 3 min)
ykd3ssm <- jags(jags.data, inits=NULL, parameters, "ykd3.jags", n.chains = nc, n.thin = nt, n.iter = ni, n.burnin = nb, n.adapt = na, parallel = TRUE, store.data=TRUE)

# Summarize posteriors
print(ykd3ssm, digits = 3)

saveRDS(ykd3ssm, file="ykd3ssm.RDS")


##########################################################################################################################
# DECISION ANALYSIS
##########################################################################################################################

rs = seq(-.4,.4,0.005) # sequence of r values to test
samples = sample(length(ykd3ssm$sims.list$sigma.proc),10000) #sample location in posterior, maintains posterior correlation and samples across chains
storage.notclassify = matrix(0,nrow=10000,ncol=length(rs)) 
for (i in 1:length(rs)){                                   
  for(j in 1:10000){                                       
    N =  ykd3ssm$sims.list$N.est[ samples[j],13]   
    sr = ykd3ssm$sims.list$sigma.proc[ samples[j] ] 
    for(k in 1:50){                                      
      r.new = rnorm(1,rs[i],sr)    # More information included in Taylor et al. 1996
      N=N*exp(r.new)
      if(N<250) break
    }
    storage.notclassify[j,i]=ifelse(N<250,1,0)
  }
}

# Save for figure
classify=cbind(-1*rs,apply(storage.notclassify,2,mean))
classify <- as.data.frame(classify)
classify <- mutate(classify, V2 = ifelse(V1 <= 0.00, 0, V2))
notclass = apply(storage.notclassify,2,mean)
# sort classify to put into dataframe with x values = rs
class = sort(classify[,2],decreasing = FALSE)
# create data frame, seq(rs), risk underprotection, risk overprotection
dat = data.frame(rs, risk_under=notclass, risk_over=class)
dat <- mutate(dat, risk_under = ifelse(rs >= 0.00, 0, risk_under))
saveRDS(dat, file = "ykd3_loss.RDS")

## Over/under protection probabilities generated from MEAN R and SD R (ssm)
mn.r = ykd3ssm$mean$mean.r
sd.r = ykd3ssm$sd$mean.r

p=matrix(0,nrow=1:length(rs))
p[1] = pnorm(rs[1],mn.r,sd.r) # Assumes normality
for (i in 2:length(rs)){
  p[i] = pnorm(rs[i],mn.r,sd.r)-pnorm(rs[i-1],mn.r,sd.r)
}
loss1 = sum(p*dat$risk_under)
loss2 = sum(p*dat$risk_over)
loss1 # underprotection loss
loss2 # overprotection loss
```


```{r YKD 4 + DA}
rm(list = ls(all=TRUE))

library(jagsUI)
sink("ykd_4.jags")
cat("
    model {
    
    # ----------------------------------------------------------------------------------------    
    # PRIOR DISTRIBUTIONS
    # ----------------------------------------------------------------------------------------    
    
    logN.est[1] ~ dnorm(9.43, 1/(0.1)^2)       # Prior for initial population size
    mean.r ~ dnorm(0, 1/(0.1)^2)       # Prior for mean growth rate
    
    sigma.proc ~ dgamma(3, 20)         # Gamma dist, mean of 0.15
    tau.proc <- pow(sigma.proc, -2)    
    sigma.log.vcf ~ dgamma(1, 10)      #prior for annual variation in VCF, mean of 0.1
    tau.log.vcf <- pow(sigma.log.vcf, -2) 
    beta.2015 ~ dgamma(15.5, 9)          #fixed effect prior for 2015
    # ----------------------------------------------------------------------------------------    
    # LIKELIHOODS
    # ----------------------------------------------------------------------------------------
    
    ## STATE PROCESS ##
    for (t in 1:(T-1)){                            # Projects population T-1 + () years*
    r[t] ~ dnorm(mean.r, tau.proc)            
    logN.est[t+1] <- logN.est[t] + r[t]
    }
    
    ## OBSERVATION PROCESS ##
    for (i in 1:N){
    ## VCF process
    mu[i] <- (beta.2015+1)*x2015[i]
    log.vcf[i] ~ dnorm(mu[i], tau.log.vcf) 
    ##Observed population
    tau.obs[i] <- pow(sigma.obs[i], -2)
    y[i] ~ dnorm(exp(logN.est[Year[i]] - log.vcf[i]), tau.obs[i])  #y is the data on raw counts
    }
    
    # ----------------------------------------------------------------------------------------
    # POPULATION SIZE ON REAL SCALE
    # ----------------------------------------------------------------------------------------
    
    for (t in 1:(T)) {                               
    N.est[t] <- exp(logN.est[t])
    }
    }
    ",fill = TRUE)
sink()

# NUMBER OF BREEDING PAIRS (not #birds)
nbp <- c(12527.51323, 14579.56596, 15561.87568, 13490.73085, 14695.61267, 16177.92471, 13152.5336, 5714.505, 
         14481.04849, 16727.26555, 15543.65607, 15111.14674)   
nbp.se <- c(1045.022255, 1273.014074, 1232.294107, 1055.680859, 1279.198572, 1238.354592, 1074.914839, 493.7559955, 
            1085.813071, 1367.547122, 1240.589486, 1137.285608)

year = 2007:2019

# Bundle data
jags.data <- list(y = nbp, sigma.obs = nbp.se, Year = c(1:4,6:13), T = length(2007:2019), N = length(year)-1, 
                  x2015 = c(rep(0, 7), 1, rep(0, 4)))

# Initial values
inits <- function(){list(
  sigma.proc = rgamma(1, 3, 10), 
  mean.r = runif(1, 0, 0.01), 
  logN.est = c(rnorm(1, 9.3, 9.4), rep(NA, (length(2007:2019)-1))),
  sigma.log.vcf = runif(1, 0.05, 0.07),
  beta.2015 = runif(1, 2.0, 2.2)
)}

# Parameters monitored
parameters <- c("mean.r", "sigma.proc", "N.est", "r", "log.vcf", "sigma.log.vcf", "beta.2015")

# MCMC settings
na <- 5000; ni <- 100000; nt <- 2; nb <- 70000; nc <- 3

# Call JAGS from R (BRT 3 min)
ykd4ssm <- jags(jags.data, inits=NULL, parameters, "ykd_4.jags", n.adapt = na, n.chains = nc, n.thin = nt, n.iter = ni, n.burnin = nb)

# Summarize posteriors
print(ykd4ssm)
saveRDS(ykd4ssm, file="ykd4ssm.RDS")


##########################################################################################################################
# DECISION ANALYSIS
##########################################################################################################################

rs = seq(-.4,.4,0.005) # sequence of r values to test
samples = sample(length(ykd4ssm$sims.list$sigma.proc),10000) #sample location in posterior, maintains posterior correlation and samples across chains
storage.notclassify = matrix(0,nrow=10000,ncol=length(rs)) # EMPTY MATRIX TO HOLD ZEROS AND 1S
for (i in 1:length(rs)){                                   # RS LOOP
  for(j in 1:10000){                                       # ITER LOOP
    N =  ykd4ssm$sims.list$N.est[ samples[j],13]   # SAMPLE POP SIZE 
    sr = ykd4ssm$sims.list$sigma.proc[ samples[j] ]  #SAMPLE PROCESS SD
    for(k in 1:50){                                      # time loop - 50 years chosen by RT page 30 in Recovery Plan
      r.new = rnorm(1,rs[i],sr)    # More information included in Taylor et al. 1996
      N=N*exp(r.new)
      if(N<250) break
    }
    storage.notclassify[j,i]=ifelse(N<250,1,0)
  }
}

# Save for figure
classify=cbind(-1*rs,apply(storage.notclassify,2,mean))
classify <- as.data.frame(classify)
classify <- mutate(classify, V2 = ifelse(V1 <= 0.00, 0, V2))
notclass = apply(storage.notclassify,2,mean)
# sort classify to put into dataframe with x values = rs
class = sort(classify[,2],decreasing = FALSE)
# create data frame, seq(rs), risk underprotection, risk overprotection
dat = data.frame(rs, risk_under=notclass, risk_over=class)
dat <- mutate(dat, risk_under = ifelse(rs >= 0.00, 0, risk_under))
saveRDS(dat, file = "ykd4_loss.RDS")

## Over/under protection probabilities generated from MEAN R and SD R (ssm)
mn.r = ykd4ssm$mean$mean.r
sd.r = ykd4ssm$sd$mean.r

p=matrix(0,nrow=1:length(rs))
p[1] = pnorm(rs[1],mn.r,sd.r) # Assumes normality
for (i in 2:length(rs)){
  p[i] = pnorm(rs[i],mn.r,sd.r)-pnorm(rs[i-1],mn.r,sd.r)
}
loss1 = sum(p*dat$risk_under)
loss2 = sum(p*dat$risk_over)
loss1 # underprotection loss 
loss2 # overprotection loss


```
